# Supplementary material for: Variants in the L12 linker domain of KRT10 are causal to atypical epidermolytic ichthyosis
Source: J Dermatol. 2024 Jul 29;51(9):1180–6. doi: 10.1111/1346-8138.17395 (PMC11484123; doi:10.1111/1346-8138.17395)
Supplement: Supplementary file 2 — Figure S2. [file JDE-51--s001.zip]

Archive with 2 entries (2 files):
- jde17395-sup-0002-FigureS2.docx
- jde17395-sup-0002-FigureS2.tif
